# Supplementary material for: Evaluation of Methods to Quantify Sialic Acid on Glycomacropeptide
Source: Foods. 2025 Nov 18;14(22):3939. doi: 10.3390/foods14223939 (PMC12651296; doi:10.3390/foods14223939)
Supplement: Supplementary file 1 [file foods-14-03939-s001.zip]

Archive with 1 entries (1 files):
- foods-3966436-supplementary.pdf
